# Supplementary material for: Network-Based Driving Force of National Economic Development: A Social Capital Perspective
Source: Entropy (Basel). 2021 Sep 29;23(10):1276. doi: 10.3390/e23101276 (PMC8534337; doi:10.3390/e23101276)
Supplement: Supplementary file 1 [file entropy-23-01276-s001.zip]

Archive with 1 entries (1 files):
- PLS-SEM data.xlsx
