# Supplementary material for: Network-Based Driving Force of National Economic Development: A Social Capital Perspective
Source: Entropy (Basel). 2021 Sep 29;23(10):1276. doi: 10.3390/e23101276 (PMC8534337; doi:10.3390/e23101276)
Supplement: Supplementary file 1 [file entropy-23-01276-s001.zip › PLS-SEM data.xlsx]

## Sheet: Sheet1
Year	Country/Region	GDP	GDDI	GIIC	NIFC	NIBC	ETN-NODF	ITN-NODF
2000	Australia	4.15446e+11	3755.61	80.901	5559.3	4961	1.31776	0.634368
2001	Australia	3.789e+11	4639.09	77.645	5183.57	4841.7	1.19782	0.58564
2002	Australia	3.94636e+11	6606.77	84.347	5479.58	5316.94	1.13925	0.639915
2003	Australia	4.66853e+11	7903.35	91.204	6366.76	6362.2	1.1042	0.655843
2004	Australia	6.1333e+11	14055.2	96.362	7897.12	7669.59	1.06325	0.804039
2005	Australia	6.93764e+11	13699.4	91.618	9831.79	8624.67	1.10179	0.891527
2006	Australia	7.47573e+11	15832.1	87.567	10394.7	9403.7	1.14458	0.871867
2007	Australia	8.53765e+11	12680.6	98.489	12958.1	11355	1.27544	0.945799
2008	Australia	1.05533e+12	17231	92.296	15048.3	12609.8	1.11439	1.12294
2009	Australia	9.27168e+11	15770.5	93.629	13093	11074.8	0.848051	1.09514
2010	Australia	1.14288e+12	13107.9	99.371	16550.8	12855.1	0.985206	1.37874
2011	Australia	1.39056e+12	18619	108.496	19836.7	14834.6	1.09109	1.68501
2012	Australia	1.53819e+12	19062.4	117.851	19151.2	14687.3	1.06667	2.01821
2013	Australia	1.56718e+12	27703.8	113.502	19380.1	14361.1	1.02391	2.20971
2014	Australia	1.4596e+12	19019	100.056	18505.1	13883.4	0.867877	1.92942
2000	Austria	1.968e+11	1565.99	33.471	2846.27	2713.24	10.173	3.72044
2001	Austria	1.97338e+11	2012.05	35.997	2848.9	2724.44	10.5358	3.84967
2002	Austria	2.13378e+11	2371.14	33.506	3161.69	2887.39	11.0501	4.04941
2003	Austria	2.61696e+11	2682.92	35.002	3720.11	3521.8	10.9186	4.28972
2004	Austria	3.00904e+11	4350.34	33.647	4486.27	4186.2	10.9848	4.67848
2005	Austria	3.15974e+11	4390.28	33.539	5036.35	4729.9	11.4827	5.10288
2006	Austria	3.35999e+11	5122.14	32.685	5560.76	5423.08	11.9053	4.45739
2007	Austria	3.88691e+11	3689.69	33.335	6635.63	6520.82	12.1055	4.64609
2008	Austria	4.30294e+11	5728.15	34.667	7440.85	7502.13	11.8834	4.54221
2009	Austria	4.00172e+11	4760.19	32.31	6123.31	6185.53	11.446	4.27072
2010	Austria	3.91893e+11	3434.49	30.135	6724.86	6978.64	12.4394	4.39648
2011	Austria	4.3112e+11	4374.32	30.617	7777.78	8078.06	12.3282	4.66084
2012	Austria	4.09425e+11	3654.42	27.311	7414.47	8026.08	12.4119	4.69032
2013	Austria	4.30069e+11	5811.21	28.137	7635.84	8334.13	12.3254	4.85977
2014	Austria	4.41885e+11	4281.09	26.75	7649.29	7922.29	12.048	5.07939
2000	Belgium	2.37905e+11	2569.65	54.296	3700.84	3212.48	14.0613	3.78105
2001	Belgium	2.37842e+11	3283.88	55.585	3627.49	3313	13.4593	3.97477
2002	Belgium	2.5886e+11	3943.34	52.281	3827.7	3714.69	15.4814	3.88097
2003	Belgium	3.19003e+11	4420.91	53.257	4604.39	4291.06	15.8688	4.20845
2004	Belgium	3.70885e+11	7445.08	52.947	5487.87	4957.1	16.691	4.58923
2005	Belgium	3.87366e+11	7027.56	48.637	5966.18	5655.7	17.0045	4.6225
2006	Belgium	4.09813e+11	8215.66	47.434	6625.69	6266.92	16.482	4.70125
2007	Belgium	4.71821e+11	6081.91	49.455	7861.94	7724.13	16.7338	4.64187
2008	Belgium	5.18626e+11	9435.94	52.05	8901.27	8823.14	17.1548	5.19772
2009	Belgium	4.84553e+11	9239.88	50.071	6883.52	7160.23	18.5979	5.59312
2010	Belgium	4.83548e+11	7895.98	52.212	7276.87	7556.37	17.3421	7.12472
2011	Belgium	5.27008e+11	10370.2	54.669	8494.84	8732.79	17.4755	7.74936
2012	Belgium	4.97884e+11	8434.82	48.269	8027.65	8213.89	18.134	8.48768
2013	Belgium	5.20925e+11	12901.5	47.959	8135.22	8403.48	17.9281	8.60599
2014	Belgium	5.31076e+11	10473.7	50.649	8293.37	9437.38	17.4922	8.85497
2000	Bulgaria	1.31481e+10	308.791	5.805	347.458	711.396	1.04171	0.843489
2001	Bulgaria	1.41354e+10	436.755	6.572	326.729	781.466	1.22268	0.861869
2002	Bulgaria	1.63603e+10	513.992	6.317	344.029	884.354	1.45638	0.895749
2003	Bulgaria	2.10748e+10	518.874	6.311	545.985	1070.55	1.93156	1.02742
2004	Bulgaria	2.60946e+10	785.306	5.944	839.272	1369.54	3.31508	1.37612
2005	Bulgaria	2.98217e+10	916.212	6.839	998.444	1628.04	3.45723	1.50775
2006	Bulgaria	3.43044e+10	1245.78	7.769	1295.52	1890.93	3.72129	1.67485
2007	Bulgaria	4.47657e+10	878.835	7.938	1673.08	2443.04	4.15746	1.93815
2008	Bulgaria	5.44091e+10	1350.22	8.266	2072.88	2838.92	4.41551	2.07711
2009	Bulgaria	5.18845e+10	936.986	6.431	1905.68	2392.73	3.46027	1.66769
2010	Bulgaria	5.061e+10	541.806	5.011	1696.54	2421.91	4.28592	1.77679
2011	Bulgaria	5.74184e+10	703.832	5.203	2047.96	3012.35	4.36012	1.87488
2012	Bulgaria	5.3903e+10	606.721	4.815	1899.71	2890.69	4.41375	2.02711
2013	Bulgaria	5.57587e+10	874.374	4.654	2047.59	3184.47	4.54774	2.14176
2014	Bulgaria	5.6732e+10	745.628	5.046	2006.54	3439.06	4.8783	2.06945
2000	Brazil	6.55421e+11	6456.66	90.431	4011.64	5099.49	1.42585	0.444233
2001	Brazil	5.59373e+11	6610.03	76.948	4096.93	4803.77	1.56658	0.503156
2002	Brazil	5.07963e+11	6786.67	60.331	4391.41	4901.62	1.73336	0.464367
2003	Brazil	5.5832e+11	6395.07	54.715	5049.02	5596.87	1.88543	0.430129
2004	Brazil	6.69316e+11	10937.7	55.43	6025.6	6828.32	2.20143	0.467432
2005	Brazil	8.9163e+11	13342.2	67.003	7658.89	8467.72	2.05426	0.530633
2006	Brazil	1.10764e+12	17819.6	73.201	8977.2	9849.37	2.1772	0.534504
2007	Brazil	1.39708e+12	15280.1	89.6	10816.3	12000.1	2.12532	0.659659
2008	Brazil	1.69582e+12	25853.4	108.059	13189.2	14329.1	2.27735	0.895121
2009	Brazil	1.66702e+12	24120.2	106.689	11488.5	11961.1	1.79772	0.830262
2010	Brazil	2.20887e+12	24580.3	135.321	14688.2	14171.1	2.02859	1.25321
2011	Brazil	2.6162e+12	31524.1	137.642	17929.8	16711.2	2.25053	1.37262
2012	Brazil	2.46519e+12	27568.1	132.521	16767.2	16503.2	2.23918	1.48932
2013	Brazil	2.47281e+12	44444.9	137.346	17177.1	17213	2.04853	1.57301
2014	Brazil	2.45599e+12	33590.9	131.178	16959.1	17039.5	1.94941	1.43442
2000	Canada	7.42293e+11	6777.54	162.451	8053.76	8102.17	2.18646	1.28776
2001	Canada	7.3638e+11	8770.36	165.831	7962.01	7807.15	2.09789	1.35471
2002	Canada	7.57951e+11	11359.7	167.017	8241.7	8023.42	1.96696	1.50139
2003	Canada	8.92381e+11	12543.3	171.425	9158.67	9046.74	2.03498	1.64495
2004	Canada	1.0232e+12	21068.3	171.865	10606.8	10375.2	2.17749	1.8672
2005	Canada	1.16936e+12	22421.1	178.55	11974	11743	2.38465	2.04079
2006	Canada	1.31542e+12	28151.8	185.131	13338.3	13120.5	2.36964	2.12176
2007	Canada	1.46498e+12	18584.7	172.204	15052.2	14584.1	2.75574	1.86002
2008	Canada	1.54913e+12	25695	160.88	16933.7	15700.5	2.88198	1.86845
2009	Canada	1.37115e+12	22951	158.3	13371	13307.7	2.45449	1.68476
2010	Canada	1.61346e+12	20604.5	178.07	15411.4	15599.7	2.971	2.06935
2011	Canada	1.78865e+12	25873.5	175.989	18051.5	17821.6	2.83628	2.1604
2012	Canada	1.82429e+12	24180.7	178.032	18266.5	18053.8	2.95053	2.26094
2013	Canada	1.84263e+12	35270.7	169.83	18481.8	18221.8	2.53191	2.29711
2014	Canada	1.79288e+12	27316.5	170.428	18706.7	18530.2	2.28039	2.39739
2000	Switzerland	2.72055e+11	1625.16	36.147	3786.83	3488.09	11.9996	2.37567
2001	Switzerland	2.78631e+11	2163.91	38.175	3802.43	3399.61	11.515	2.35617
2002	Switzerland	3.01417e+11	2647.99	36.261	4189.23	3670.12	10.7725	2.37959
2003	Switzerland	3.52915e+11	2815.87	35.995	4875.71	4245.57	10.6388	2.40521
2004	Switzerland	3.94164e+11	4638.17	35.432	5707.59	4976.27	10.8302	2.58999
2005	Switzerland	4.08689e+11	4651.27	34.776	6174.8	5384.17	11.3551	2.71405
2006	Switzerland	4.30921e+11	5412.69	33.974	6854.01	6165.57	10.9421	2.50911
2007	Switzerland	4.79913e+11	3696.15	33.219	8354.17	7229.63	10.855	2.42091
2008	Switzerland	5.54363e+11	5776.36	34.895	9634.98	8236.18	10.5807	2.51227
2009	Switzerland	5.41507e+11	5278.86	35.902	8683.95	6762.08	10.506	2.70671
2010	Switzerland	5.83783e+11	4310.05	36.822	9621.13	7233.74	9.61807	2.95637
2011	Switzerland	6.9958e+11	6299.69	41.758	11261.2	8612.46	9.44919	3.32669
2012	Switzerland	6.68044e+11	5629.08	40.237	11158	8426.37	9.14644	3.3788
2013	Switzerland	6.88504e+11	8511.04	39.709	11380.3	8898.61	9.53387	3.47724
2014	Switzerland	7.09183e+11	6381.12	38.584	11542.3	8859.1	9.08703	3.53756
2000	China	1.21135e+12	13142.5	290.209	8777.87	9862.47	4.58772	1.28967
2001	China	1.3394e+12	19835.3	323.628	8822.18	9965.85	5.88569	1.48547
2002	China	1.47055e+12	26459	345.222	9251.23	10521.1	7.39674	1.9897
2003	China	1.66029e+12	31498.6	377.212	10439	12074.2	9.32024	2.45631
2004	China	1.95535e+12	64859.8	443.463	12846.1	15007.3	11.9697	2.77782
2005	China	2.28597e+12	73485.8	479.751	15752.9	18219	15.2078	2.6035
2006	China	2.75213e+12	96047.5	516.414	18463.4	21152.6	17.8354	2.90443
2007	China	3.55218e+12	76832.5	581.544	22541.2	25461	21.0564	4.09606
2008	China	4598206091384	132834	655.355	26723.3	30375.4	23.8627	4.7329
2009	China	5.10995e+12	152037	784.499	24812.6	28133.5	24.1827	5.03163
2010	China	6.10062e+12	134193	864.457	29559.2	34060.1	26.7866	5.63567
2011	China	7.57255e+12	187733	938.192	36137.2	40909.8	29.2343	5.74915
2012	China	8.56055e+12	190064	1006.56	39669.1	43559.4	29.5723	5.77827
2013	China	9.60722e+12	312507	1077.58	42596.3	47109.9	30.4309	6.2854
2014	China	1.04824e+13	244150	1080.12	45002.6	48825	30.5494	6.54347
2000	Cyprus	1.01833e+10	108.566	2.424	331.81	300.042	1.77921	2.03411
2001	Cyprus	1.05673e+10	131.5	2.451	332.351	329.524	1.8421	1.93565
2002	Cyprus	1.16183e+10	173.829	2.541	366.243	364.995	1.98101	1.9498
2003	Cyprus	1.45769e+10	193.505	2.526	489.534	403.626	3.18882	1.95737
2004	Cyprus	17422375000	293.129	2.337	554.253	428.592	3.70101	2.08585
2005	Cyprus	1.87031e+10	288.597	2.162	530.303	403.097	3.68377	2.06919
2006	Cyprus	2.04037e+10	384.609	2.346	567.11	529.094	3.89552	2.08569
2007	Cyprus	2.40775e+10	291.515	2.481	713.32	648.24	4.22131	2.13268
2008	Cyprus	2.78395e+10	546.865	3.024	771.047	802.279	5.08052	2.2639
2009	Cyprus	2.59426e+10	449.92	2.89	917.307	793.684	4.3114	2.31509
2010	Cyprus	2.55623e+10	273.348	2.389	965.05	852.04	3.80164	2.41665
2011	Cyprus	2.74272e+10	330.888	2.259	1215.3	1037.49	3.50641	2.27023
2012	Cyprus	2.50414e+10	258.711	1.994	1258.18	977.418	4.16852	2.4142
2013	Cyprus	2.40846e+10	348.656	1.763	1374.54	872.814	3.36217	2.36412
2014	Cyprus	2.33593e+10	248.845	1.667	1348.67	1025.26	3.48677	2.04793
2000	Czech	6.16495e+10	858.682	17.73	1891.75	1816.79	4.78984	1.33114
2001	Czech	6.75236e+10	1205.88	20.147	2012.3	1916.7	4.83586	1.43852
2002	Czech	8.19108e+10	1718.51	22.421	2350.22	2078.32	5.24006	1.62762
2003	Czech	9.96271e+10	1878.2	23.011	2878.14	2605.45	5.45587	1.85218
2004	Czech	1.19162e+11	2974.13	22.489	3525.87	3188.54	6.78832	2.33635
2005	Czech	1.36281e+11	3013.14	22.556	4095.43	3667.05	7.47078	2.54619
2006	Czech	1.55464e+11	4046.46	25.015	4790.91	4422.28	7.40787	2.76013
2007	Czech	1.89227e+11	3257.64	28.188	5870.91	5391.73	7.90479	3.04813
2008	Czech	2.35719e+11	5363.79	31.419	6922.56	6477.38	7.5502	3.0451
2009	Czech	2.0618e+11	4066.62	27.147	5637.66	4972.94	8.11308	3.17801
2010	Czech	2.07478e+11	3116.78	26.544	6366.37	5519.77	8.39465	3.56865
2011	Czech	2.27948e+11	4136.1	27.867	7467.76	6748.63	8.91218	3.91559
2012	Czech	2.07376e+11	3238.43	23.583	6885.75	6126.72	9.33748	4.18377
2013	Czech	2.09402e+11	4589.53	21.983	7140.03	6713.12	9.5903	4.08068
2014	Czech	2.07818e+11	3486.45	21.714	7299.12	6476.87	9.44777	4.24763
2000	Germany	1.94995e+12	15234.3	289.873	8620.01	8373.66	34.4468	15.359
2001	Germany	1.95065e+12	18622.7	286.207	8440.09	8152.75	34.6984	15.2086
2002	Germany	2.07914e+12	20042.3	244.489	8976.28	8250.8	35.5578	15.5977
2003	Germany	2.50573e+12	22962.1	260.838	10703.7	9937.06	36.3508	17.3473
2004	Germany	2.81925e+12	36112.1	246.551	12646.7	11617.6	37.5614	17.6672
2005	Germany	2.86141e+12	35193.7	238.111	14088.7	12896.8	37.1294	17.4419
2006	Germany	3.00245e+12	41676.1	236.764	15829	14402.6	37.8111	17.5181
2007	Germany	3.43995e+12	30214.2	245.174	18738.5	16962.7	38.3652	18.0756
2008	Germany	3.75237e+12	45796.3	251.17	21230.4	19625.7	38.2797	17.709
2009	Germany	3.41801e+12	39621	238.736	16865.9	16403.3	37.6398	18.2304
2010	Germany	3.41709e+12	30027.8	225.454	18846.2	17746.8	37.1293	17.7759
2011	Germany	3.7577e+12	38507.2	230.079	21676	20380.9	37.1156	18.0498
2012	Germany	3.54398e+12	30888.5	200.893	21097.7	20167.6	37.7217	18.0653
2013	Germany	3.75251e+12	48057.3	205.107	21495	19737.6	38.177	18.1722
2014	Germany	3.89061e+12	36013.9	198.626	22093.8	20110.1	38.5961	18.4111
2000	Denmark	1.64159e+11	1487.98	34.401	2742.2	2510.57	6.44976	2.82602
2001	Denmark	1.64791e+11	1960.71	37.83	2923.14	2624.72	6.74743	3.03408
2002	Denmark	1.78635e+11	2620.29	39.499	3040.02	2844.84	6.8145	3.09354
2003	Denmark	2.18096e+11	2749.56	38.62	3623.52	3341.62	7.03293	3.29207
2004	Denmark	2.51373e+11	4555.56	37.92	4184.87	3846.45	7.23119	3.48228
2005	Denmark	2.64467e+11	4606.1	38.204	4807.21	4458.99	7.86698	3.7346
2006	Denmark	2.82885e+11	4918.47	34.196	5578.04	4640.31	8.24223	4.02776
2007	Denmark	3.19423e+11	4209.61	41.592	6930.4	5769.66	8.66404	4.0228
2008	Denmark	3.53361e+11	6287.21	41.758	8216.64	6531.66	8.39884	4.45771
2009	Denmark	3.21241e+11	5284.51	39.2	6538.05	5459.05	8.21818	4.41242
2010	Denmark	3.21995e+11	3651.66	34.048	6226.25	5109.28	8.31421	4.68459
2011	Denmark	3.44003e+11	4593.28	33.728	7129.62	6165.93	8.23243	4.74448
2012	Denmark	3.27149e+11	3879.69	31.171	6782.2	6082.39	8.13267	4.92372
2013	Denmark	3.43584e+11	6008.6	31.637	6830.08	6864.29	8.25147	5.1233
2014	Denmark	3.52994e+11	4453.72	30.345	7064.76	7035.07	8.25124	4.81739
2000	Spain	5.95403e+11	7711.36	145.854	4713.27	5647.4	8.39859	3.39613
2001	Spain	6.25976e+11	9752.16	146.747	4770.81	5701.62	8.80746	3.59522
2002	Spain	7.05146e+11	13757.8	151.731	5351.62	6182.67	8.8348	3.91643
2003	Spain	9.06853e+11	16838.3	166.672	6663.82	7305.42	9.25178	4.45435
2004	Spain	1.06956e+12	30236.6	174.928	7942.09	8782.12	9.70136	4.72062
2005	Spain	1.15728e+12	32883.7	177.015	8648.57	10342.2	9.86912	4.91687
2006	Spain	1.26455e+12	42393.4	184.688	9602.42	12044.5	9.68848	5.37859
2007	Spain	1.47934e+12	30412.1	192.627	11655.1	14400	10.2189	5.30502
2008	Spain	1.63502e+12	39836.3	182.868	12699	17001.7	10.4298	5.25422
2009	Spain	1.4991e+12	26733.8	142.857	10251.2	13680.8	9.29503	4.71298
2010	Spain	1.43162e+12	17148.9	122.902	10803.2	14975.6	9.13478	4.14578
2011	Spain	1.48807e+12	18761.5	109.025	11878.1	16538.6	9.33148	4.06547
2012	Spain	1.33602e+12	13453.2	86.361	11476.1	16005.2	9.70282	3.82685
2013	Spain	1.36185e+12	19640	83.231	11703.3	16403.2	9.92561	3.86066
2014	Spain	1.37691e+12	15450.1	83.798	11749.5	16353.1	9.89926	4.13933
2000	Estonia	5.68577e+09	81.4762	1.784	270.272	280.817	2.83365	1.26586
2001	Estonia	6.24507e+09	117.319	2.07	313.614	298.432	2.60484	1.438
2002	Estonia	7.32207e+09	165.502	2.32	352.574	339.072	2.91854	1.46781
2003	Estonia	9.83387e+09	175.662	2.352	436.16	448.037	3.2585	1.81695
2004	Estonia	1.20592e+10	289.578	2.316	571.24	499.398	3.61216	2.19844
2005	Estonia	1.40061e+10	281.998	2.262	632.159	592.115	3.97876	2.32426
2006	Estonia	1.69636e+10	397.565	2.653	728.329	722.11	4.27414	2.53081
2007	Estonia	2.22371e+10	282.644	2.713	977.895	854.532	5.0109	2.63673
2008	Estonia	2.4194e+10	417.59	2.754	1133.87	1068.61	4.86455	2.53556
2009	Estonia	1.96525e+10	266.984	2.008	796.2	752.178	5.04075	2.46103
2010	Estonia	1.94909e+10	215.154	2.062	967.795	866.871	4.68585	2.63251
2011	Estonia	2.31702e+10	312.982	2.39	1179.68	1144.9	4.60141	2.82053
2012	Estonia	2.30439e+10	278.128	2.305	1184.97	1096.47	4.90164	3.01228
2013	Estonia	2.51372e+10	431.1	2.331	1317.37	1231.72	4.88092	3.09852
2014	Estonia	2.62246e+10	333.175	2.328	1377.02	1140.62	4.95419	3.03166
2000	Finland	1.2554e+11	1095.54	23.965	2558.73	2032.99	10.7816	1.89313
2001	Finland	1.2925e+11	1337.25	23.958	2423.07	1926.03	10.128	1.95209
2002	Finland	1.39553e+11	1727.24	24.272	2560.39	2086.46	9.68158	1.99387
2003	Finland	1.71071e+11	2054.88	26.728	3084.85	2493.29	9.75457	2.15836
2004	Finland	1.96768e+11	3405.46	26.421	3745.89	3166.29	10.2201	2.38996
2005	Finland	2.04436e+11	3684.21	27.846	3820.75	3632.98	9.79563	2.73861
2006	Finland	2.16553e+11	4510.4	28.377	4286.44	4112.03	9.36303	2.56234
2007	Finland	2.55385e+11	3392.57	30.176	5023.69	4982.96	9.20134	2.91908
2008	Finland	2.83742e+11	5444.8	32.619	5436.43	5788.16	9.86359	3.38162
2009	Finland	2.51499e+11	4580.53	29.407	4389.49	4313.08	8.90446	3.20045
2010	Finland	2.478e+11	3710.13	28.427	5015.48	4657.33	8.88962	3.29293
2011	Finland	2.73674e+11	5137.78	29.867	5473.64	5398.03	8.78307	3.11007
2012	Finland	2.56706e+11	4225.64	26.598	5046.28	5227.49	8.99315	3.33446
2013	Finland	2.6998e+11	6192.37	25.081	5303.09	5269.51	9.00972	3.28188
2014	Finland	2.72609e+11	4724.72	24.245	5221.28	4907.17	8.8615	3.14271
2000	France	1.36844e+12	9273.19	200.627	7209.76	7289.74	20.2039	7.409
2001	France	1.38222e+12	11734.8	204.552	7160.12	7163.61	20.4667	7.6123
2002	France	1.50034e+12	14133.6	193.357	7643.46	7525.69	20.7967	7.75589
2003	France	1.84812e+12	15984.5	203.196	8999.47	8738.53	20.76	8.41762
2004	France	2.12411e+12	27673.5	209.519	10591	10336.1	20.8852	9.43812
2005	France	2.20368e+12	27570	203.226	11645.8	11682.4	20.4856	9.59212
2006	France	2.32501e+12	32809.6	199.685	12847.2	13018.5	20.2934	9.52537
2007	France	2.66311e+12	24369.8	207.184	15020.3	15393.4	20.5835	9.86307
2008	France	2.92347e+12	36318.5	208.426	16755.7	17606.4	19.921	10.1842
2009	France	2.69383e+12	32519.8	208.2	13666.5	15143	19.7872	10.9481
2010	France	2.64684e+12	24106.1	192.73	15049.4	16907.4	21.2706	11.172
2011	France	2.86268e+12	30133.8	188.595	17303.2	19649.3	21.0286	11.1235
2012	France	2.68142e+12	24900.3	169.015	16102.8	19074.8	21.0825	11.1106
2013	France	2.80851e+12	37718.2	166.707	16732.9	19264.4	22.2219	11.4706
2014	France	2.84931e+12	28751.5	164.931	16796.2	18997.7	22.3077	11.5137
2000	England	1.64795e+12	21062.7	311.56	8725.16	7699.92	20.9525	9.76794
2001	England	1.62151e+12	28012.6	321.882	8413.16	7533.43	20.6727	10.24
2002	England	1.76841e+12	39681.5	332.875	8961.17	7779.95	21.0347	11.6708
2003	England	2.0384e+12	44357.6	321.18	10168.4	8912.23	20.9991	12.9143
2004	England	2.39856e+12	75595.4	317.926	11985.4	10681	21.2722	13.6471
2005	England	2.5207e+12	68507.5	277.012	12979.4	11581.1	21.2588	13.8211
2006	England	2.69261e+12	80719	276.68	14742.5	12938.6	21.4455	14.0771
2007	England	3.07436e+12	62283.6	295.404	17578.2	14905.3	20.4251	14.4122
2008	England	2.89056e+12	83816.3	258.087	17936.2	15691.7	19.8679	13.2448
2009	England	2.38283e+12	69023.1	253.906	14267	13062.1	19.5045	12.7573
2010	England	2.44117e+12	44416.3	215.777	14759.3	14232.7	22.3868	11.4236
2011	England	2.6197e+12	51898.8	197.64	16671.5	16280.7	22.5925	11.8957
2012	England	2.66209e+12	48648	195.843	16637.5	16866.5	21.8133	11.894
2013	England	2.73982e+12	73392.6	194.057	18092	17371.5	21.3232	11.0006
2014	England	3.02283e+12	58694.3	204.474	17729.5	17359.8	22.9176	11.9652
2000	Hellenic	1.30134e+11	1557.69	30.673	1962.1	2629.6	2.20469	1.47455
2001	Hellenic	1.36191e+11	2003.08	32.263	2169.22	2612.52	2.0819	1.56152
2002	Hellenic	1.53831e+11	2755.89	34.151	2429.03	3015.67	1.86968	1.41915
2003	Hellenic	2.01924e+11	2766.02	33.324	2915.91	3574.38	2.47118	1.59469
2004	Hellenic	2.40521e+11	3736.8	28.742	3784.82	4235.85	3.00144	1.95355
2005	Hellenic	2.47783e+11	3676.29	27.33	4264.42	4756.8	3.0307	1.79257
2006	Hellenic	2.73318e+11	4954.04	30.782	4707.21	5203.34	3.48628	2.03276
2007	Hellenic	3.18498e+11	3773.44	33.649	5651.4	6403.05	3.58394	2.3061
2008	Hellenic	3.54461e+11	5008.58	31.232	6583.65	6824.69	3.80449	2.21282
2009	Hellenic	3.3e+11	4420.17	29.826	5189.36	6067.99	2.83034	1.83318
2010	Hellenic	2.99362e+11	2575.49	22.603	5203.71	5755.35	3.26376	1.76829
2011	Hellenic	2.87798e+11	2670.73	18.169	5708.52	5694.7	2.8805	1.77516
2012	Hellenic	2.45671e+11	1978.56	14.774	5234.63	4831.2	2.78966	1.66744
2013	Hellenic	2.39862e+11	2702.31	13.218	5278.67	4932.83	3.13599	1.73079
2014	Hellenic	2.3703e+11	1983.3	12.703	5256.38	5274.84	2.76444	1.68262
2000	Croatia	2.17743e+10	156.877	3.845	719.897	677.474	1.82337	1.21948
2001	Croatia	2.32897e+10	204.501	4.196	761.609	707.623	2.03728	1.42911
2002	Croatia	2.68785e+10	288.767	4.644	883.3	800.357	2.02188	1.69544
2003	Croatia	3.46581e+10	314.85	4.712	1014.45	1031.99	2.73717	1.79323
2004	Croatia	4.15745e+10	569.209	5.02	1176.64	1284.54	3.50503	1.83514
2005	Croatia	4.54164e+10	649.917	5.514	1222.02	1504.54	3.79954	1.75331
2006	Croatia	5.04536e+10	816.618	5.714	1386.78	1676.46	3.7381	1.64519
2007	Croatia	6.00932e+10	634.468	6.227	1623.54	1940.91	3.74954	1.87866
2008	Croatia	7.04815e+10	961.731	6.347	1914.54	2336.27	3.76736	1.77144
2009	Croatia	6.27031e+10	676.044	5.262	1577.2	2039.37	3.8985	1.58525
2010	Croatia	5.96654e+10	428.45	4.284	1518.33	2105.43	4.09614	1.67893
2011	Croatia	6.22368e+10	521.916	4.09	1690.03	2149.37	4.31577	1.78022
2012	Croatia	5.64853e+10	427.104	3.628	1637.89	2172.33	4.49538	1.82171
2013	Croatia	5.77699e+10	582.682	3.271	1642.49	2172.36	4.24392	1.80069
2014	Croatia	5.70804e+10	416.741	3.055	1695.95	2070.46	4.29305	1.88081
2000	Hungary	4.73106e+10	728.915	17.557	1316.91	1310.17	3.65531	2.23015
2001	Hungary	5.38213e+10	985.12	18.698	1458.34	1381.21	3.76597	2.41393
2002	Hungary	6.77169e+10	1421.13	21.116	1621.41	1546.28	4.06904	2.49584
2003	Hungary	8.53248e+10	1691.41	23.14	1979.82	1876.78	4.40459	2.82113
2004	Hungary	1.04067e+11	2473.11	20.713	2294.9	2421.28	6.21464	3.38347
2005	Hungary	1.13035e+11	2557.19	20.763	2754.38	2838.4	6.37429	3.2129
2006	Hungary	1.15295e+11	2881	20.606	2977.51	3175.62	7.44146	3.66861
2007	Hungary	1.39851e+11	2065.61	21.334	3636.07	3896.18	7.3734	3.95197
2008	Hungary	1.57998e+11	3190.64	22.373	4178.08	4435.6	7.45758	4.01529
2009	Hungary	1.30594e+11	2399.75	18.772	3037.57	3298.55	7.37245	4.05862
2010	Hungary	1.30923e+11	1657.83	16.672	3301.66	3681.16	7.9591	4.26031
2011	Hungary	1.40782e+11	2138.16	16.803	3815.47	4316.12	8.33004	4.21212
2012	Hungary	1.27857e+11	1599.2	13.662	3537.56	3933.94	8.65508	4.42938
2013	Hungary	1.35216e+11	2374.29	13.276	3839.72	4011.29	8.80123	4.87981
2014	Hungary	1.40118e+11	1942.51	13.993	4038.14	4529.91	8.88002	5.02977
2000	Indonesia	1.75702e+11	1757	43.346	3096.9	3482.77	2.66496	0.441597
2001	Indonesia	1.70832e+11	2470.1	47.512	2918.27	3340.58	2.37713	0.462205
2002	Indonesia	2.08325e+11	3848.71	55.207	3114.99	3602.67	2.1738	0.413018
2003	Indonesia	2.49968e+11	3766.72	49.826	3760.5	4203.02	1.70303	0.31782
2004	Indonesia	2.73461e+11	6207.87	48.903	4422.11	5132.77	1.79227	0.341092
2005	Indonesia	3.04372e+11	5647.79	44.931	4999.49	5747.14	2.08163	0.437546
2006	Indonesia	3.88168e+11	8148.67	51.361	6176.5	6950.04	1.72926	0.372645
2007	Indonesia	4.60193e+11	6150.16	54.091	7396.16	8360.32	1.79413	0.387444
2008	Indonesia	5.43254e+11	9421.15	56.602	8974.77	9775.24	1.7703	0.478255
2009	Indonesia	5.74505e+11	9201.42	58.322	8674.34	8603.06	1.60923	0.439479
2010	Indonesia	7.55094e+11	9016.68	72.441	10909.6	10297.9	1.86931	0.596168
2011	Indonesia	8.92969e+11	11814.4	75.224	13313.6	12123.2	2.22676	0.697776
2012	Indonesia	9.1787e+11	11711.1	79.746	12864.9	12347.6	2.12602	0.72842
2013	Indonesia	9.12524e+11	17721.6	77.755	13281.8	12906.8	2.0863	0.70954
2014	Indonesia	8.90815e+11	13329.3	74.779	13300.8	12863.9	2.22799	0.657886
2000	India	4.62147e+11	3889.47	73.28	4265.33	5280.62	1.57402	0.511701
2001	India	4.78965e+11	5894.72	82.364	4312.53	5146.57	1.93154	0.67228
2002	India	5.08069e+11	7260.73	81.158	4441.55	5564.13	2.04234	0.744303
2003	India	5.99593e+11	8560.45	87.201	5172.06	6382.29	1.82999	0.713547
2004	India	6.99689e+11	15675.8	95.446	6171.78	7501.63	2.41056	0.950587
2005	India	8.08901e+11	17440.8	104.481	7399.85	8884.37	3.0113	1.13952
2006	India	9.20317e+11	19684.7	99.68	8752.94	10556.2	3.30786	1.08619
2007	India	1.20111e+12	16221.9	115.502	10393.1	13041.1	2.89585	1.11902
2008	India	1.18695e+12	23713.6	114.35	11790.7	14941.6	2.9476	0.971365
2009	India	1.32394e+12	25128.7	132.431	10572.9	13382	3.2811	1.1443
2010	India	1.65662e+12	21053.8	143.61	13520.1	15932.4	4.6686	1.24597
2011	India	1.82305e+12	27010.5	142.647	14284.5	18505.4	5.33286	1.26804
2012	India	1.82764e+12	22004.1	128.477	14184.4	18711.3	5.34874	1.20004
2013	India	1.85672e+12	30848.5	119.423	14789.6	19247.3	6.85828	0.980324
2014	India	2.03539e+12	24722.1	120.726	15366.5	19743.8	5.29631	0.898091
2000	Ireland	9.98535e+10	1419.02	26.08	2723.49	2858.74	6.96794	1.99239
2001	Ireland	1.09134e+11	2082.29	30.388	2947.43	2929.03	7.34818	2.2779
2002	Ireland	1.27945e+11	3032.97	34.689	3133.12	3129.75	7.93857	2.28188
2003	Ireland	1.64285e+11	3610.85	38.489	3865.95	3718.97	8.33633	2.80274
2004	Ireland	1.9387e+11	6334.38	40.309	4691.67	4476.5	8.83594	3.01369
2005	Ireland	2.11651e+11	6284.79	37.342	5060.61	5022.85	8.56505	3.02497
2006	Ireland	2.32086e+11	8126.23	39.941	6314.96	5833.89	7.95395	3.32161
2007	Ireland	2.69918e+11	5965.4	41.873	7248.48	7100.72	9.48704	3.22731
2008	Ireland	2.7502e+11	9317.23	43.457	7755.2	8100.55	9.76615	3.48104
2009	Ireland	2.36311e+11	5607.57	41.133	6416.68	6383.31	10.085	3.93603
2010	Ireland	2.21951e+11	3460.59	34.714	6073.46	6221.77	9.96951	4.07721
2011	Ireland	2.39019e+11	3943.27	30.318	6041.18	6210.7	10.7086	3.82507
2012	Ireland	2.25572e+11	3649.84	29.929	5781.06	5970.22	12.1022	3.94303
2013	Ireland	2.39389e+11	5517.57	29.424	6484.65	6244.88	11.3804	4.97588
2014	Ireland	2.58099e+11	4742.08	32.455	6309.54	6571.32	11.7321	4.45696
2000	Italy	1.14176e+12	11600.2	205.175	6787.74	7944.02	18.8972	7.19222
2001	Italy	1.16232e+12	14584.9	209.62	6834.21	7818.5	20.3975	7.72424
2002	Italy	1.26651e+12	18878	208.652	6897.25	8166.38	20.0584	8.41205
2003	Italy	1.56965e+12	21175.1	216.535	8164.96	9369.84	20.1981	8.9938
2004	Italy	1.79831e+12	33772.7	205.524	9434.64	11116	20.689	9.46199
2005	Italy	1.85266e+12	34121.4	202.088	10300.5	12711.8	20.4618	9.40452
2006	Italy	1.94263e+12	40418.2	200.394	11475.6	14483.2	20.5697	10.0445
2007	Italy	2.20305e+12	29649.4	207.461	13915.5	17196.6	20.6331	10.4396
2008	Italy	2.39073e+12	44577.5	207.127	15973.8	19703.2	20.0614	9.60696
2009	Italy	2.18516e+12	38482.9	199.355	13243.2	15298.4	18.1603	8.9134
2010	Italy	2.12506e+12	29555.4	194.554	14069.6	17061.5	19.2772	9.00224
2011	Italy	2.27629e+12	34512	180.325	15940.5	19726.8	19.6892	9.10595
2012	Italy	2.07282e+12	25062.7	147.449	15083.8	18734.5	19.6905	9.02351
2013	Italy	2.13049e+12	36111	140.53	15278.8	18770.1	19.9293	8.82898
2014	Italy	2.15173e+12	26753.9	135.381	15407.5	18589.3	20.2167	9.08075
2000	Japan	4.88752e+12	28853.5	583.479	13997.4	13498	11.1723	2.72418
2001	Japan	4.30354e+12	35101.8	520.859	12863.3	12617.6	10.321	2.55473
2002	Japan	4.11512e+12	41619.8	487.027	12879.7	12601.8	10.2325	2.48594
2003	Japan	4.44566e+12	42096.9	461.953	14141.4	14007.9	9.96687	2.53291
2004	Japan	4.81515e+12	68178.2	451.348	16362.8	16107.5	10.4215	2.58625
2005	Japan	4.75541e+12	64967.2	420.886	18170.9	17756.5	10.4008	2.42651
2006	Japan	4.53038e+12	72324	393.792	19239.3	19342.2	9.45415	2.28499
2007	Japan	4.51526e+12	46807.4	368.569	21461.8	22156.9	8.96633	2.09127
2008	Japan	5.03791e+12	72536.1	378.069	25293.3	26102.1	8.17666	2.05034
2009	Japan	5.23138e+12	62067	365.72	21380.4	22203	7.2494	1.81553
2010	Japan	5.7001e+12	47067.8	350.19	24590.3	25350.9	8.0951	1.92715
2011	Japan	6.15746e+12	63536.5	370.888	27945.1	29121.9	7.56068	2.08564
2012	Japan	6.20321e+12	61852	389.626	28452.1	29694.6	7.59855	2.35967
2013	Japan	5.15572e+12	77890	327.033	25760.2	28892.1	7.74189	2.12793
2014	Japan	4.84873e+12	57297.5	315.363	24910.6	28490.9	7.22458	2.09402
2000	Korea	5.61633e+11	6627	132.325	6905.77	7196.54	4.49984	1.20256
2001	Korea	5.33052e+11	8628.61	134.312	6382.02	6941.03	4.32027	1.1258
2002	Korea	6.0902e+11	12293.7	147.391	6870.77	7322.05	4.1286	1.22488
2003	Korea	6.80521e+11	12128.1	139.051	7759.74	8253.42	4.42207	1.24654
2004	Korea	7.64881e+11	19413.4	135.555	9205.11	9882.32	5.15163	1.32863
2005	Korea	8.98137e+11	20836	140.91	11034.4	11609.3	5.60716	1.42734
2006	Korea	1.0118e+12	27244.8	157.218	12305.8	13278.9	5.40939	1.44351
2007	Korea	1.12268e+12	18498.3	156.455	14470.5	15414.7	5.75222	1.55371
2008	Korea	1.00222e+12	24480.4	147.057	15553.1	17492.5	6.83263	1.60079
2009	Korea	9.01935e+11	20019	133.559	13524.6	14499.8	6.68584	1.52462
2010	Korea	1.0945e+12	17500.8	149.399	16208	17330.2	7.4708	1.80846
2011	Korea	1.20246e+12	23227.1	157.274	19289.8	19987.8	9.4083	2.17611
2012	Korea	1.22281e+12	20497.9	150.174	19201.7	20298.8	9.23626	2.35868
2013	Korea	1.3056e+12	29775.1	143.683	19558	21215.4	10.583	2.40704
2014	Korea	1.41133e+12	23071.2	142.803	20232.2	21899.6	10.2016	2.40426
2000	Lithuania	1.15392e+10	78.7875	1.665	322.753	375.74	2.22282	0.781278
2001	Lithuania	1.22525e+10	99.117	1.8	349.587	412.367	2.66512	0.939122
2002	Lithuania	1.42784e+10	131.879	1.895	425.749	468.126	3.12072	1.01117
2003	Lithuania	1.88026e+10	140.37	1.91	550.404	618.887	3.75906	1.13465
2004	Lithuania	2.26499e+10	255.563	2.056	668.086	768.571	4.16398	1.30539
2005	Lithuania	2.61256e+10	287.384	2.267	761.804	912.173	4.60969	1.52634
2006	Lithuania	3.02161e+10	399.711	2.611	880.125	1059.73	4.80882	1.65398
2007	Lithuania	3.97382e+10	319.094	2.824	1205.55	1313.46	4.76429	1.68175
2008	Lithuania	4.78506e+10	546.598	3.45	1636.82	1651.73	5.1851	1.72041
2009	Lithuania	3.74407e+10	302.702	2.309	1264.2	1219.12	4.85335	1.4772
2010	Lithuania	3.71205e+10	239.959	2.306	1288.71	1315.22	5.18403	1.7234
2011	Lithuania	4.34769e+10	337.721	2.581	1514.9	1489.49	5.62897	1.94207
2012	Lithuania	4.28479e+10	279.013	2.355	1556.81	1459.95	5.86088	2.02618
2013	Lithuania	4.64736e+10	431.658	2.382	1705.87	1637.86	5.88598	2.06771
2014	Lithuania	4.85453e+10	339.837	2.399	1777.33	1859.33	5.58768	2.04504
2000	Luxembourg	2.12635e+10	207.42	5.779	1150.28	1062.78	4.51442	1.32213
2001	Luxembourg	2.12724e+10	257.779	5.605	1189.86	1062.59	4.62663	1.39567
2002	Luxembourg	2.36163e+10	315.224	5.357	984.822	1146.26	6.49055	1.36259
2003	Luxembourg	2.95573e+10	383.678	6.15	1169.32	1493.17	7.17942	1.55199
2004	Luxembourg	3.46853e+10	734.375	7.03	1434.86	1908.17	8.5009	1.63936
2005	Luxembourg	3.73474e+10	742.709	6.882	1609.44	2095.45	9.11113	1.80637
2006	Luxembourg	4.24143e+10	1062.15	8.012	1869.06	2121.47	11.5199	2.22053
2007	Luxembourg	5.08881e+10	928.046	9.945	2522.86	2626.86	11.5978	2.25716
2008	Luxembourg	5.58497e+10	1466.86	10.635	2713.55	2850.92	11.3835	2.41985
2009	Luxembourg	5.13705e+10	1175.55	9.786	2278.88	2492.22	10.844	2.30989
2010	Luxembourg	5.32125e+10	976.401	9.986	2510.25	2904.23	11.5188	2.47116
2011	Luxembourg	6.00046e+10	1274.57	10.338	3065.19	3345.18	11.7754	2.35697
2012	Luxembourg	5.6678e+10	1144.59	10.084	2981.39	3294.3	11.391	2.67889
2013	Luxembourg	6.17394e+10	2044.76	11.792	3537.14	3698.93	8.91246	2.62351
2014	Luxembourg	6.63273e+10	1720.12	12.734	3626.33	3744.15	11.4817	2.7562
2000	Latvia	7.93776e+09	110.457	2.012	312.734	394.96	2.5483	1.27298
2001	Latvia	8.35025e+09	157.09	2.371	349.79	434.151	2.90014	1.44602
2002	Latvia	9.54644e+09	197.998	2.32	374.286	481.688	3.28207	1.52583
2003	Latvia	1.17484e+10	233.041	2.435	474.839	572.28	3.28086	1.5968
2004	Latvia	1.43733e+10	467.373	2.842	575.802	686.321	3.51984	1.81803
2005	Latvia	1.69225e+10	488.388	2.895	635.828	783.446	3.59357	1.90369
2006	Latvia	2.1447e+10	760.158	3.699	737.78	1007.63	3.74788	1.97251
2007	Latvia	3.09014e+10	596.726	4.009	957.349	1339.04	4.23587	2.10731
2008	Latvia	3.5596e+10	823.689	3.811	1128.29	1400.94	4.06567	1.93174
2009	Latvia	2.61699e+10	406.258	2.407	874.282	1080	3.68094	1.65041
2010	Latvia	2.37574e+10	286.24	2.237	908.549	1111.54	3.85391	1.84578
2011	Latvia	2.82236e+10	417.481	2.5	965.883	1352.92	4.39197	2.16932
2012	Latvia	2.812e+10	374.443	2.484	1034	1423.41	4.56718	2.15252
2013	Latvia	3.03144e+10	535.908	2.334	1031.24	1482.66	4.50996	2.10429
2014	Latvia	3.14191e+10	401.035	2.242	1174.78	1464.59	4.49038	2.04399
2000	Mexico	6.83648e+11	8711.41	133.675	5635.95	6346.91	0.775381	1.09112
2001	Mexico	7.24704e+11	11458.8	136.715	5524.91	6307.13	0.830758	1.24778
2002	Mexico	7.4156e+11	14148.1	130.394	5884.03	6438.72	0.636933	1.21237
2003	Mexico	7.13284e+11	12251	107.583	6149.61	7023.91	0.647448	1.24743
2004	Mexico	7.70268e+11	18939.7	99.871	6902.01	8042.94	0.868569	1.18079
2005	Mexico	8.66346e+11	19524	101.972	7905.26	9053.09	0.649287	1.10714
2006	Mexico	9.65281e+11	24133	103.166	8728.23	9961.07	0.949895	1.22931
2007	Mexico	1.04347e+12	16951.7	100.592	9830.07	11264	0.804487	1.17786
2008	Mexico	1.10128e+12	23457.8	92.641	10802.3	12605.1	1.05967	1.32489
2009	Mexico	8.94949e+11	17536.2	79.368	8770.56	10005.3	1.08674	1.12386
2010	Mexico	1.05113e+12	14866.3	89.911	10098	11533.9	1.1938	1.43406
2011	Mexico	1.17119e+12	19654.5	93.932	11311.1	13605.8	1.43971	1.47249
2012	Mexico	1.1866e+12	18222.5	94.802	11771.8	13640.6	1.23738	1.50837
2013	Mexico	1.26198e+12	27049	94.482	12425.2	14078	1.11156	1.54929
2014	Mexico	1.29846e+12	21152.4	96.327	12684.7	14103.4	1.1348	1.6039
2000	Malta	4.30619e+09	68.9372	1.643	224.576	349.223	2.73294	1.48665
2001	Malta	4.33187e+09	77.53	1.481	185.76	316.909	3.05764	1.42392
2002	Malta	4.68983e+09	89.208	1.359	213.057	344.941	3.44284	1.51478
2003	Malta	5.45658e+09	98.435	1.404	246.314	422.24	3.95404	1.56614
2004	Malta	6.06278e+09	170.639	1.447	279.448	465.221	3.70447	1.60796
2005	Malta	6.39485e+09	182.852	1.502	317.639	513.538	3.7398	1.9022
2006	Malta	6.75712e+09	244.165	1.699	350.44	647.502	4.41107	2.03951
2007	Malta	7.88051e+09	177.966	1.781	470.102	778.245	4.66116	2.24689
2008	Malta	8.97715e+09	302.142	2.047	585.411	881.239	4.64233	2.43551
2009	Malta	8.5282e+09	281.57	2.15	523.372	689.779	5.47543	2.39377
2010	Malta	8.74106e+09	235.489	2.242	510.939	927.71	6.25667	2.4239
2011	Malta	9.5048e+09	336.076	2.437	608.054	1033.26	5.71734	2.38848
2012	Malta	9.20373e+09	296.517	2.315	640.438	960.904	6.01903	2.40402
2013	Malta	1.01459e+10	410.142	2.09	704.024	858.888	6.53192	2.17682
2014	Malta	1.12178e+10	360.261	2.357	764.295	1015.73	6.37105	2.0271
2000	Netherlands	4.12807e+11	3066.36	70.637	4562.25	4214.47	15.4993	6.21553
2001	Netherlands	4.26574e+11	3999.43	76.393	4526.35	4389.98	17.3943	6.36018
2002	Netherlands	4.65369e+11	5414.78	80.567	4758.72	4942.56	19.098	6.74099
2003	Netherlands	5.71863e+11	6057.11	83.919	5654.5	5822.01	19.2879	6.99395
2004	Netherlands	6.50533e+11	9247.56	77.078	6741.36	6521.33	19.5374	7.28396
2005	Netherlands	6.78534e+11	8684.08	71.384	7556.47	7157.93	19.9535	6.53204
2006	Netherlands	7.26649e+11	10132.2	69.534	8402.04	7728.84	19.279	7.25988
2007	Netherlands	8.3942e+11	6857.53	66.752	9880.54	8997.1	18.9113	6.92196
2008	Netherlands	9.36228e+11	11671.1	76.56	11138.5	10519.7	19.2174	7.82884
2009	Netherlands	8.57933e+11	11329.9	82.369	9049.88	9061.75	20.5583	8.71683
2010	Netherlands	8.3639e+11	7894.31	73.007	9453.96	10084.8	22.0704	7.92918
2011	Netherlands	8.93757e+11	10047.2	72.627	10868.3	11651.6	23.0897	7.93105
2012	Netherlands	8.28947e+11	8439.5	66.917	10385.8	11167.3	24.167	8.11679
2013	Netherlands	8.6668e+11	11488.8	61.583	12356.5	11518.1	21.1531	7.78492
2014	Netherlands	8.79635e+11	8824.18	61.037	12466.2	11911.2	21.4152	7.79294
2000	Norway	1.71316e+11	1873.52	36.808	3027.71	1959.09	4.46827	1.3007
2001	Norway	1.74003e+11	2496.39	49.608	3126.66	2106.29	4.75175	1.52503
2002	Norway	1.95418e+11	3083.33	48.029	3322.57	2099.21	5.03146	1.74343
2003	Norway	2.28752e+11	3163.19	46.235	3777.11	2471.8	5.16373	1.8996
2004	Norway	2.64357e+11	5341.97	45.799	4421.93	2917.2	5.43716	2.12749
2005	Norway	3.08722e+11	5064.84	41.899	5116.1	3263.68	5.78866	2.2658
2006	Norway	3.45425e+11	6287.55	43.121	5835.97	3615.38	5.50351	2.32581
2007	Norway	4.01083e+11	5281.93	50.607	7236.62	4502.45	5.43624	2.64278
2008	Norway	4.62554e+11	7776.95	50.495	8762.61	5007.69	5.47362	2.79244
2009	Norway	3.86622e+11	5095.86	37.982	6913.84	3549.89	5.8925	3.00747
2010	Norway	4.29131e+11	3072.72	28.229	7610.77	4588.96	5.53224	2.96917
2011	Norway	4.98832e+11	4173.29	28.955	8842.69	5126.44	5.51241	3.40394
2012	Norway	5.10229e+11	3861.54	27.972	8515.79	5139.09	5.79816	3.63628
2013	Norway	5.23502e+11	5803.36	27.912	10009	5783.02	5.50481	3.5232
2014	Norway	4.99339e+11	4336.78	26.754	9860.89	5536.22	5.35049	3.60785
2000	Poland	1.71886e+11	2196.24	44.682	3115.84	2721.55	4.85315	1.93216
2001	Poland	1.90521e+11	2867.32	48.291	3277.59	2830.47	5.35384	1.85478
2002	Poland	1.98681e+11	3400.76	45.194	3462.01	2861.43	6.08839	2.03629
2003	Poland	2.17519e+11	3239.61	41.472	3992.56	3452.96	6.86374	2.35227
2004	Poland	2.55102e+11	5136.37	39.315	4842.04	4115.72	7.45289	3.13771
2005	Poland	3.06135e+11	5410.9	40.166	5545.87	4912.85	8.29484	3.30497
2006	Poland	3.44826e+11	7378.64	46.173	6354.82	5807.41	8.88721	3.94568
2007	Poland	4.2925e+11	5894.73	51.93	7852.66	7206.07	9.20627	4.44869
2008	Poland	5.33816e+11	10385	60.833	9338.93	8710.8	9.94915	4.84644
2009	Poland	4.40347e+11	7216.97	47.724	7103.85	6407.11	9.12596	4.12055
2010	Poland	4.79258e+11	5740.43	47.36	7743.87	7440.66	10.4802	4.66924
2011	Poland	5.28725e+11	7536.05	47.749	8615.87	8916.23	11.3268	4.76426
2012	Poland	5.00284e+11	5939.49	40.746	8043.22	8818.09	12.0148	4.75826
2013	Poland	5.24201e+11	8724.98	39.743	8441.03	9135.11	12.4003	4.86042
2014	Poland	5.45076e+11	6841.33	40.269	8706.6	9099.29	12.6658	4.86405
2000	Portugal	1.18358e+11	2504.16	40.448	1563.22	2434.51	1.61155	0.965507
2001	Portugal	1.21546e+11	3047.93	38.54	1606.82	2368.26	1.65215	0.939608
2002	Portugal	1.34229e+11	3372.99	33.96	1933.82	2492.22	1.7346	0.92531
2003	Portugal	1.64964e+11	3259.05	31.739	2348.68	2954	1.93019	0.925207
2004	Portugal	1.89187e+11	5189.33	30.889	2881.23	3633.95	2.10883	0.968578
2005	Portugal	1.97305e+11	4992.19	29.278	3131.44	4145.14	2.21757	1.00941
2006	Portugal	2.08567e+11	5211.28	26.774	3583.55	4484.83	2.61558	1.07918
2007	Portugal	2.40169e+11	3525.99	26.22	4356.6	5385.57	2.96389	1.01271
2008	Portugal	2.62008e+11	5373.71	27.315	4980.51	6403.5	2.96119	1.07149
2009	Portugal	2.43746e+11	4233.28	24.242	4215.6	5050.6	2.75541	0.988116
2010	Portugal	2.38303e+11	3002.42	21.925	4218.88	5389.89	3.0686	1.10645
2011	Portugal	2.44895e+11	3382.06	19.899	4411.6	6097.05	3.31318	1.12519
2012	Portugal	2.16368e+11	2270.88	15.017	4190.6	5551.28	3.52382	1.13372
2013	Portugal	2.26073e+11	3237.04	14.23	4387.68	5726.08	3.71186	1.23953
2014	Portugal	2.2963e+11	2462.62	14.119	4590.53	5857.11	3.62246	1.28069
2000	Romania	3.74385e+10	399.577	9.609	864.057	1096.48	2.96641	0.984271
2001	Romania	4.07168e+10	543.466	10.567	912.318	1141.74	3.15166	1.06549
2002	Romania	4.61746e+10	701.022	10.668	1083.83	1506.77	3.15902	1.1009
2003	Romania	5.98678e+10	884.217	12.627	1255.71	1795.12	3.4675	1.22041
2004	Romania	7.62164e+10	1597.39	13.67	1686.72	2197.69	3.83167	1.42833
2005	Romania	9.96976e+10	2036.75	16.802	2078.37	2554.28	3.9431	1.73967
2006	Romania	1.23533e+11	2671.32	18.525	2478.35	3069.17	4.01567	1.75202
2007	Romania	1.71537e+11	2429.6	23.029	3102.01	3812.8	4.09248	2.11462
2008	Romania	2.08182e+11	4073.99	25.61	3701.01	4919.47	3.79527	2.03836
2009	Romania	1.67423e+11	2816.66	20.542	3141.52	4622.9	3.61534	1.87642
2010	Romania	1.67998e+11	2094.75	19.15	3709.98	4490.31	3.94701	2.18047
2011	Romania	1.85363e+11	2618.46	19.316	4715.66	6750.35	4.41734	2.51426
2012	Romania	1.71665e+11	2092.78	16.69	4712.44	6578.74	4.5177	2.47704
2013	Romania	1.91549e+11	2928.58	15.642	5415.84	6746.48	4.99433	2.34791
2014	Romania	1.99493e+11	2160.77	15.119	5654.83	6833.35	5.13665	2.39575
2000	Russia	2.59708e+11	1809.23	33.081	3814.84	2785.81	9.35747	1.20176
2001	Russia	3.06603e+11	3175.49	45.203	4032.51	2915.27	8.95701	1.25319
2002	Russia	3.4511e+11	4708.69	53.537	4273.1	2986.16	8.5736	1.59201
2003	Russia	4.30348e+11	5438.6	57.528	5081.25	3605.22	9.29733	1.84945
2004	Russia	5.91017e+11	9949.25	61.622	6113.62	4520.87	10.3527	1.81039
2005	Russia	7.64017e+11	12130.9	73.791	7768.63	5455.27	10.9154	2.27301
2006	Russia	9.89931e+11	17540.3	92.044	8922.41	6586.76	11.2609	2.31933
2007	Russia	1.29971e+12	15133	109.022	10974.5	8151.39	11.4546	2.44569
2008	Russia	1.66084e+12	25821.4	127.252	13044.2	9631.78	11.6428	2.87129
2009	Russia	1.22264e+12	15512.2	80.808	10573.6	6581.24	10.1079	2.39126
2010	Russia	1.52492e+12	14358.2	95.633	12144.5	7811.41	12.555	2.76903
2011	Russia	2.05166e+12	20932.2	109.908	15048.5	9843.31	13.4378	3.12146
2012	Russia	2.21026e+12	20241	114.301	15332.4	10279.4	13.829	3.22422
2013	Russia	2.29713e+12	35558.7	129.015	17308.8	10729.9	14.3111	3.9823
2014	Russia	2.06366e+12	23298.9	109.15	17257.5	10121.6	14.6757	4.51445
2000	Slovak	2.91149e+10	427.556	7.791	734.101	1051.93	2.60263	0.835146
2001	Slovak	3.0703e+10	566.395	8.477	716.436	1073.15	2.77967	0.963429
2002	Slovak	3.50836e+10	683.909	8.115	865.819	1153.88	3.17239	1.02616
2003	Slovak	4.67318e+10	723.589	8.01	1444.14	1501.71	3.51442	1.17582
2004	Slovak	5.72405e+10	1132.9	7.896	1608.1	1835.42	4.42155	1.47574
2005	Slovak	6.26975e+10	1172.09	8.207	1760.12	2099.19	4.80148	1.59174
2006	Slovak	7.05967e+10	1620.22	9.459	2124.25	2525.48	5.26073	1.76449
2007	Slovak	8.63042e+10	1258.66	10.988	2873.22	3129.21	5.24704	1.92726
2008	Slovak	1.00325e+11	2122.17	12.463	3346.11	3817.44	5.33628	1.80805
2009	Slovak	8.89456e+10	1709.27	11.285	2621.02	3224.89	4.95759	1.90728
2010	Slovak	8.9501e+10	1269.16	10.555	3025.29	3206.93	5.33507	1.97346
2011	Slovak	9.81813e+10	1637.49	10.786	3367.08	4034.2	5.35401	1.86585
2012	Slovak	9.3414e+10	1281.87	9.119	3568.11	3662.61	5.80092	2.07596
2013	Slovak	9.84783e+10	1969.09	9.204	3865.12	3789.28	5.96166	2.232
2014	Slovak	1.00948e+11	1487.63	9.059	3857.02	3966.7	5.63726	2.24514
2000	Slovenia	2.03422e+10	352.235	6.954	502.097	543.787	2.40179	1.46305
2001	Slovenia	2.08754e+10	419.766	6.959	551.838	532.171	2.53939	1.39582
2002	Slovenia	2.35636e+10	503.115	6.617	624.802	583.44	2.82964	1.44745
2003	Slovenia	2.96974e+10	529.746	6.631	778.767	746.606	3.13761	1.52098
2004	Slovenia	3.44702e+10	871.813	6.627	924.96	914.815	3.61711	1.73599
2005	Slovenia	3.6347e+10	855.919	6.43	1019.64	1035.58	3.98565	1.84362
2006	Slovenia	3.95877e+10	1020.54	6.405	1177.07	1167.15	4.39031	1.9175
2007	Slovenia	4.81147e+10	785.607	6.979	1598.84	1516.92	4.56285	2.09129
2008	Slovenia	5.55898e+10	1224.67	7.245	1770.68	1690.52	4.49566	2.1382
2009	Slovenia	5.02448e+10	949.48	6.406	1394.07	1323.25	4.51329	1.9109
2010	Slovenia	4.80136e+10	644.874	5.671	1460.58	1366.5	4.63128	2.17867
2011	Slovenia	5.12908e+10	779.662	5.531	1737.28	1503.3	4.78599	2.29031
2012	Slovenia	4.63528e+10	580.955	4.483	1608.57	1395.45	4.81669	2.39188
2013	Slovenia	4.81163e+10	811.74	4.125	1676.77	1436.3	4.98071	2.36647
2014	Slovenia	4.99049e+10	611.315	4.033	1722.88	1497.95	5.13824	2.45028
2000	Sweden	2.59802e+11	2300.83	52.979	3486.71	2830.22	12.6717	4.50052
2001	Sweden	2.39917e+11	2642.3	52.003	3144.42	2761.17	11.8607	4.48256
2002	Sweden	2.63926e+11	3327.57	51.344	3252.03	2824.58	12.0244	4.70525
2003	Sweden	3.31109e+11	3526.78	50.825	3823.19	3363.65	12.9902	5.13078
2004	Sweden	3.81705e+11	5720.1	49.194	4631.48	3897.95	13.7789	5.50263
2005	Sweden	3.89042e+11	5532.23	46.681	5221.81	4182.76	13.7026	5.68712
2006	Sweden	4.20032e+11	6693.57	47.371	5931.09	4813.59	13.6572	6.16215
2007	Sweden	4.87816e+11	4979.48	49.985	7276.92	5809.38	13.5997	6.65357
2008	Sweden	5.13966e+11	7265.79	49.746	8090.57	6531.43	13.9511	6.41086
2009	Sweden	4.29657e+11	5412.81	41.57	6106.46	5384.85	12.9117	6.10637
2010	Sweden	4.88378e+11	4054.78	38.981	6917.25	6044.45	13.7326	5.47174
2011	Sweden	5.6311e+11	5527.62	41.157	8073.34	7018.04	13.9903	5.94807
2012	Sweden	5.43881e+11	4583.72	36.972	7848.7	6609.25	13.1064	6.1603
2013	Sweden	5.78742e+11	6683.98	35.099	7961.7	6811.99	13.4138	6.03929
2014	Sweden	5.73818e+11	5216.09	35.189	8022.83	7218.62	13.3535	6.3156
2000	Turkey	2.72979e+11	2907.9	50.561	3945.03	3333.36	2.59308	1.0057
2001	Turkey	2.00252e+11	2129.55	31.601	3654.8	3236.67	3.62899	0.829111
2002	Turkey	2.38428e+11	2820.41	32.941	3592.35	3419.64	3.88957	1.01991
2003	Turkey	3.11823e+11	3906.43	41.188	4252.23	4074.23	3.71884	1.12917
2004	Turkey	4.04787e+11	6930.48	44.929	5068.32	4973.77	4.26756	1.41545
2005	Turkey	5.01416e+11	7821.87	48.788	5824.2	6070.45	4.83623	1.50939
2006	Turkey	5.52487e+11	8938.75	47.542	6515.64	6833.36	5.07475	1.57005
2007	Turkey	6.7577e+11	7021.66	52.181	7902.55	8587.77	5.33754	1.71692
2008	Turkey	7.64336e+11	9946.23	51.308	9577.67	9597.25	5.15695	1.74412
2009	Turkey	6.4464e+11	7028.1	42.371	8114.27	7718.66	5.21616	1.5932
2010	Turkey	7.71877e+11	7134.21	52.159	8913.94	9330.29	5.35531	1.94294
2011	Turkey	8.32546e+11	9315.86	54.799	10087	9941	6.26791	2.25106
2012	Turkey	8.73982e+11	7714.99	50.204	11088.4	9736.53	6.47478	2.35818
2013	Turkey	9.50595e+11	11955.2	50.885	10984.7	10697.9	7.20041	2.34458
2014	Turkey	9.34168e+11	8456.51	47.154	11407.3	10782.5	6.95946	2.24944
2000	Chinese Taipai		3403.12	76.804	5359.87	5449.97	7.04852	0.747773
2001	Chinese Taipai		3713.34	68.364	4903.01	5088	6.21595	0.699124
2002	Chinese Taipai		4594.77	65.887	4997.33	5298.38	6.50645	0.717679
2003	Chinese Taipai		4266.02	56.951	5461.48	5894.64	6.2316	0.721524
2004	Chinese Taipai		7400.76	58.226	6349.87	7018.11	6.33633	0.859811
2005	Chinese Taipai		7267.8	55.928	7357.96	8010.01	5.91424	0.83006
2006	Chinese Taipai		8135.95	52.682	8297.51	8717.54	6.35555	0.851468
2007	Chinese Taipai		5512.27	50.773	9494.81	10225.5	5.9189	0.832794
2008	Chinese Taipai		8158.04	50.902	10269	11619.3	5.67999	0.770111
2009	Chinese Taipai		6326.9	44.664	8719.17	9415.35	5.52278	0.732757
2010	Chinese Taipai		5892.54	51.667	10144.4	11120.2	6.15387	0.838344
2011	Chinese Taipai		7311.42	49.513	11523.6	12641.4	5.8941	0.901564
2012	Chinese Taipai		6648.94	48.812	11467.9	12508.9	5.5115	0.81699
2013	Chinese Taipai		9466.93	46.121	11591.1	12833.1	5.67433	0.809725
2014	Chinese Taipai		7393.83	46.744	11833.2	13487.7	5.7265	0.747145
2000	America	10284779000000	106182	1962.52	19100.6	19591.3	25.6831	13.0243
2001	America	10621824000000	133819	1885.04	18739.3	18994	25.4757	13.9647
2002	America	10977514000000	174452	1880.82	19381.8	19521.6	24.2608	14.3971
2003	America	11510670000000	179164	1771.33	20785.1	21625.4	21.5452	14.3125
2004	America	12274928000000	293355	1736.36	23799.9	25089.2	20.9731	14.6132
2005	America	13093726000000	295245	1702.21	26827.1	28819	21.3644	14.2538
2006	America	13855888000000	335928	1661.19	29821.3	31577.3	21.5312	14.2407
2007	America	14477635000000	200895	1440.68	33183.9	34781.3	20.8669	12.8259
2008	America	14718582000000	273054	1339.8	37118.7	37374	21.6138	12.6673
2009	America	14418739000000	225886	1205.46	30621.1	31311.1	21.2201	12.9053
2010	America	14964372000000	180095	1241.15	35096.4	35705.4	20.2672	12.952
2011	America	15517926000000	220906	1208.84	39087	40278.5	20.6817	12.7173
2012	America	16155255000000	202282	1213.58	40766.3	41181.3	21.7443	13.1228
2013	America	16691517000000	318249	1248.24	41492.8	42876.4	22.0662	12.9588
2014	America	17393103000000	252812	1288.13	42678.3	43960	22.3725	13.1616
2000	Rest of the world		32434.1	794.803	13926.5	12049.2	31.2615	34.2102
2001	Rest of the world		42765.4	835.049	13612.6	11761.4	32.2592	34.819
2002	Rest of the world		50251.2	774.6	13600.8	12099.4	31.0001	33.7727
2003	Rest of the world		54576.2	769.03	15541.8	13118.3	30.3491	33.3669
2004	Rest of the world		94124.7	773.344	18958.5	15495.2	30.6231	34.4701
2005	Rest of the world		103469	817.131	23886.1	18567.6	31.0523	34.4638
2006	Rest of the world		131783	859.752	27628.9	21130	31.811	35.6097
2007	Rest of the world		107819	976.987	31966.8	25319.4	32.4285	37.4625
2008	Rest of the world		167269	1026.97	38311.4	29446.1	33.8337	39.101
2009	Rest of the world		154726	1064.05	32899.7	26020.9	32.3275	39.9673
2010	Rest of the world		124801	1069.99	38731.8	30557.4	33.3866	40.4046
2011	Rest of the world		158162	1063.58	46165.9	35048.1	33.1889	40.8039
2012	Rest of the world		158391	1137.43	48586.8	36815.8	33.6618	42.1316
2013	Rest of the world		238948	1120.3	48877.9	38821.1	33.6969	42.7329
2014	Rest of the world		188925	1134.63	49635.9	39748.7	34.6314	42.5438
